# Supplementary material for: Perspectives on Corrosion Inhibition Features of Novel Synthesized Gemini-Fluorinated Cationic Surfactants Bearing Varied Spacers for Acid Pickling of X60-Steel: Practical, and In Silico Calculations
Source: Materials (Basel). 2023 Jul 24;16(14):5192. doi: 10.3390/ma16145192 (PMC10383753; doi:10.3390/ma16145192)
Supplement: Supplementary file 1 [file materials-16-05192-s001.zip]

Archive with 1 entries (1 files):
- materials-2423051-supplementary.pdf
